# Supplementary material for: Ego-resilience and health-related quality of life after acquired Upper Limb Amputation
Source: PLoS One. 2026 Jun 25;21(6):e0352208. doi: 10.1371/journal.pone.0352208 (PMC13298937; doi:10.1371/journal.pone.0352208)
Supplement: S1 Data — (XLSX) [file pone.0352208.s001.xlsx]

## Sheet: Sheet1
Pt ID	Age at Amputation	Age at Administration	Months since Amputation	Gender	Level of Amputation	Marital Status	Ethnicity	Ego-Resilience Score	HRQoL Score
1	43	43	5	1	4	2	4	42	52
2	17	18	9	2	1	1	4	45	42
3	18	23	55	1	4	1	3	46	35
4	39	39	2	1	2	1	3	43	29
5	22	22	3	2	1	3	4	51	68
6	20	21	3	1	2	1	3	51	63
7	69	75	72	1	4	2	4	43	50
8	53	53	3	1	2	1	4	55	63
9	48	49	6	1	1	1	4	48	58
10	49	49	3	1	1	3	4	40	37
11	56	57	4	1	1	2	4	54	71
12	45	45	3	1	4	2	4	52	49
13	24	25	8	1	1	1	4	43	57
14	33	33	5	1	1	1	4	50	58
15	36	37	13	2	1	1	4	54	73
16	23	42	234	1	1	2	4	46	65
17	28	32	45	1	1	2	4	44	71
18	31	31	1	1	4	2	4	45	41
19	52	54	30	2	1	2	4	50	68
20	27	28	4	1	1	2	4	39	46
21	44	44	8	1	1	1	4	39	69
22	44	45	8	1	2	2	4	46	60
23	36	37	13	2	1	1	4	54	73
24	53	54	19	1	1	2	3	46	69
25	57	65	95	1	2	2	4	40	47
26	68	68	6	1	1	2	4	40	76
27	65	65	3	1	2	1	3	46	49
28	24	29	61	2	6	1	4	35	44
29	52	53	8	1	1	1	3	41	43
30	52	53	8	2	1	2	4	50	72
31	18	19	2	2	4	2	4	40	61
32	42	43	12	1	1	2	4	46	73
33	46	48	7	2	2	2	4	39	54
34	38	38	4	1	4	2	4	54	68
35	54	59	62	1	2	2	4	45	72
36	34	35	3	1	6	2	4	43	56
37	28	28	5	1	2	1	4	44	58
38	21	24	37	1	1	1	4	49	58
39	40	40	2	1	2	1	4	48	53
40	27	28	10	1	4	1	4	51	56
41	48	48	5	1	1	2	3	48	27
42	41	42	6	1	1	2	2	47	70
43	43	43	5	1	4	2	4	42	52
44	25	26	5	2	1	1	4	41	38
45	36	37	6	2	1	2	4	49	64
46	29	30	14	2	1	1	4	37	41
47	29	30	14	1	1	1	4	49	69
48	28	29	9	2	1	1	2	47	53
49	35	35	5	1	1	2	4	44	71
50	38	39	4	2	6	4	3	43	49
51	60	61	11	2	1	2	4	41	49
52	35	35	6	1	1	1	4	56	56
53	60	61	10	1	1	2	4	50	58
54	48	50	20	1	1	1	5	46	41
55	46	46	4	1	1	1	5	51	65
56	49	49	4	2	1	2	4	44	49
57	49	50	4	1	1	2	4	50	88
58	29	31	20	1	2	2	4	40	43
59	33	34	11	1	4	2	4	43	43
60	21	21	1	1	6	1	4	44	61
61	30	31	11	1	1	2	4	40	74
62	35	36	6	2	6	2	4	49	57
63	46	46	5	1	1	2	4	36	48
64	29	36	85	1	1	1	4	36	57
65	35	36	13	1	1	2	4	47	47
66	26	43	194	1	7	2	4	37	51
67	24	25	4	2	4	1	4	39	35
68	29	30	15	1	6	2	2	38	57
69	57	57	4	1	2	2	4	40	75
70	32	32	7	1	1	1	3	42	55
71	52	53	6	1	1	2	4	41	44
72	29	30	13	1	2	2	4	44	40
73	18	22	48	1	6	1	4	40	75
74	63	63	6	1	1	2	4	42	64
75	34	35	3	1	2	3	1	29	25
76	57	59	21	2	1	1	4	46	35
77	33	34	7	1	1	3	4	40	51
78	57	58	15	2	1	2	4	45	62
79	30	31	13	1	1	2	4	46	43
80	32	32	5	1	1	1	4	51	48
81	20	22	14	1	1	2	4	46	71
82	30	30	3	1	1	1	4	52	49
83	40	40	5	1	1	2	4	39	39
84	33	34	9	1	1	2	4	49	73
85	33	33	6	1	2	1	1	44	48
86	29	30	3	1	1	2	4	43	69
87	34	34	3	1	2	1	4	43	55
88	36	36	1	1	1	2	3	36	54
89	49	50	18	1	6	2	4	43	43
90	18	41	276	1	4	2	4	46	35
